# Supplementary material for: Development of a Matrix‐Assisted Laser Desorption Ionization High Resolution Mass Spectrometry Method for the Quantification of Camalexin and Scopoletin in Arabidopsis thaliana
Source: Rapid Commun Mass Spectrom. 2024 Dec 18;39(6):e9973. doi: 10.1002/rcm.9973 (PMC11655771; doi:10.1002/rcm.9973)
Supplement: Supplementary file 5 — Table S1 Analytical replicates and ion intensity measurements of camalexin and scopoletin in different genetic lines (Columbia WT, atwrky33‐2, atmyb15‐1) under treatments with the elicitor flg22 and DMSO as control. [file RCM-39-e9973-s006.xlsx]

## Sheet: Sheet1
		Analytical Replicate 1			Analytical Replicate 2			Analytical Replicate 3
		Target	IS	Ratio	Target	IS	Ratio	Target	IS	Ratio	Average	µM	µg/g	Average per group µM
Camalexin Columbia WT DMSO	Sample 1	0	726	0	0	248	0	0	423	0	0	0	0	0
	Sample 2	0	833	0	0	669	0	0	725	0	0	0	0
	Sample 3	0	771	0	0	633	0	0	599	0	0	0	0
Camalexin atwrky33-2 DMSO	Sample 1	0	1290	0	0	849	0	0	1220	0	0	0	0	0
	Sample 2	0	781	0	0	864	0	0	849	0	0	0	0
	Sample 3	0	373	0	0	409	0	0	381	0	0	0	0
Camalexin Columbia WT flg22	Sample 1	5010	687	7.29258	4530	512	8.84766	4020	475	8.46316	8.20113	2.02048	8.0819	9.01631
	Sample 2	10900	820	13.2927	12700	1020	12.451	8160	602	13.5548	13.0995	3.2056	12.8224
	Sample 3	8640	1420	6.08451	8850	1370	6.45985	9020	1490	6.05369	6.19935	1.53616	6.14463
Camalexin atwrky33-2 flg22	Sample 1	853	714	1.19468	1100	845	1.30178	1030	652	1.57975	1.35874	0.365004	1.46002	1.40717
	Sample 2	1070	1220	0.877049	964	1040	0.926923	815	1040	0.783654	0.862542	0.244954	0.979814
	Sample 3	771	512	1.50586	1080	577	1.87175	758	447	1.69575	1.69112	0.445422	1.78169
Scopoletin Columbia WT DMSO	Sample 1	6590	2150	3.06512	6030	2200	2.74091	7010	2550	2.74902	2.85168	0.640908	2.46109	2.36328
	Sample 2	7440	2690	2.7658	8380	2920	2.86986	5570	1940	2.87113	2.8356	0.637098	2.44646
	Sample 3	9130	3700	2.46757	9540	3770	2.5305	8810	3340	2.63772	2.54527	0.56831	2.18231
Scopoletin atmyb15-1 DMSO	Sample 1	2200	2510	0.876494	1840	2120	0.867925	1740	1820	0.956044	0.900154	0.178538	0.685585	0.647931
	Sample 2	3020	3180	0.949686	2650	1990	1.33166	2410	2340	1.02991	1.10375	0.226776	0.870819
	Sample 3	1960	3300	0.593939	1990	3570	0.557423	2020	3570	0.565826	0.572396	0.100883	0.38739
Scopoletin Columbia WT flg22	Sample 1	6830	2350	2.90638	5510	1690	3.26036	6020	1970	3.05584	3.07419	0.693627	2.66353	2.79262
	Sample 2	9330	2430	3.83951	8200	2040	4.01961	7180	1920	3.73958	3.86623	0.881283	3.38413
	Sample 3	6140	2190	2.80365	6620	2480	2.66935	5990	2260	2.65044	2.70782	0.606823	2.3302
Scopoletin atmyb15-1 flg22	Sample 1	3850	3080	1.25	4240	4070	1.04177	4080	4180	0.976077	1.08928	0.223347	0.857654	1.2017
	Sample 2	4040	2300	1.75652	4290	2230	1.92377	3100	1880	1.64894	1.77641	0.386146	1.4828
	Sample 3	3660	2590	1.41313	3710	2520	1.47222	4570	2650	1.72453	1.53663	0.329335	1.26465
